# Supplementary material for: Pectins Rich in RG-I Extracted from Watermelon Peel: Physicochemical, Structural, Emulsifying, and Antioxidant Properties
Source: Foods. 2024 Jul 25;13(15):2338. doi: 10.3390/foods13152338 (PMC11311835; doi:10.3390/foods13152338)
Supplement: Supplementary file 1 [file foods-13-02338-s001.zip]

Archive with 3 entries (3 files):
- Figure S1.tif
- Figure S2.tif
- supplement.pdf
